# Supplementary material for: Persulfate–Based Advanced Oxidation Process for Chlorpyrifos Degradation: Mechanism, Kinetics, and Toxicity Assessment
Source: Toxics. 2024 Mar 9;12(3):207. doi: 10.3390/toxics12030207 (PMC10974677; doi:10.3390/toxics12030207)
Supplement: Supplementary file 1 [file toxics-12-00207-s001.zip]

Archive with 1 entries (1 files):
- toxics-2902824-supplementary.pdf
